# Supplementary material for: Market Integration and Price Dynamics under Market Shocks in European Union Internal and External Cheese Export Markets
Source: Foods. 2022 Feb 26;11(5):692. doi: 10.3390/foods11050692 (PMC8909711; doi:10.3390/foods11050692)
Supplement: Supplementary file 1 [file foods-11-00692-s001.zip]

Archive with 1 entries (1 files):
- foods-1580510-supplementary.pdf
